# Supplementary material for: The Prebiotic Potential of Geraniin and Geraniin-Enriched Extract against High-Fat-Diet-Induced Metabolic Syndrome in Sprague Dawley Rats
Source: Antioxidants (Basel). 2022 Mar 25;11(4):632. doi: 10.3390/antiox11040632 (PMC9029067; doi:10.3390/antiox11040632)
Supplement: Supplementary file 1 [file antioxidants-11-00632-s001.zip]

Archive with 1 entries (1 files):
- antioxidants-1622703-supplementary.pdf
